# Supplementary material for: Reconciliation between operational taxonomic units and species boundaries
Source: FEMS Microbiol Ecol. 2017 Mar 21;93(4):fix029. doi: 10.1093/femsec/fix029 (PMC5812548; doi:10.1093/femsec/fix029)
Supplement: Supplemental material — Supplementary data are available at FEMSEC online. [file fix029_supp.zip]

Archive with 5 entries (5 files):
- Supplementary_file1.pdf
- Supplementary_file2.tif
- Supplementary_file3.pdf
- Supplementary_file4.pdf
- Supplementary_file5.pdf
